# Supplementary material for: Distinct Cellular Tools of Mild Hyperthermia-Induced Acquired Stress Tolerance in Chinese Hamster Ovary Cells
Source: Biomedicines. 2022 May 19;10(5):1172. doi: 10.3390/biomedicines10051172 (PMC9138356; doi:10.3390/biomedicines10051172)
Supplement: Supplementary file 1 [file biomedicines-10-01172-s001.zip]

Archive with 2 entries (2 files):
- biomedicines-1701648-supplementary figures.pdf
- biomedicines-1701648-supplementary tables.xlsx
